# Supplementary material for: Changes of bacterial and fungal communities and relationship between keystone taxon and physicochemical factors during dairy manure ectopic fermentation
Source: PLoS One. 2022 Dec 19;17(12):e0276920. doi: 10.1371/journal.pone.0276920 (PMC9762577; doi:10.1371/journal.pone.0276920)
Supplement: S1 Data — (XLSX) [file pone.0276920.s001.xlsx]

## Sheet: pathogenic bacteria
total mold	Sample1	Sample2	Sample3		Salmonella	Sample1	Sample2	Sample3		Staphylococcus aureus	Sample1	Sample2	Sample3		Coliform Bacteria	Sample1	Sample2	Sample3		fecal coliform	Sample1	Sample2	Sample3
0d	9	9.09	9.68		0d	5.85	5.73	6.5		0d	5.78	5.84	6		0d	7.51	7.34	7.49		0d	4e-06	4e-06	4e-06
1d	9.67	9.16	9.13		1d	5.96	4.85	4.48		1d	6.05	5.93	6.09		1d	7.36	6.97	6.75		1d	4e-06	0.01	4e-05
3d	8.38	8.64	8.48		3d	3.08	1	1		3d	5.84	5.84	5.92		3d	6.44	6.57	6.56		3d	0.004	0.04	0.004
8d	8.78	8.78	8.48		8d	1	1	1		8d	5.91	5.82	5.89		8d	6.18	6.15	6.03		8d	1.05	0.43	0.04
15d	8.95	8.52	8.6		15d	1	1	1		15d	5.74	5.89	5.83		15d	6.3	5.96	6.15		15d	0.0004	0.004	0.0004
22d	8.72	9	8.6		22d	3.3	3.3	3.6		22d	6.13	6.6	6.88		22d	6.67	5.48	6.18		22d	0.0004	0.004	0.004
30d	7.08	6.41	6.15		30d	3.7	4.03	3.41		30d	5.08	5.5	5.23		30d	7.24	6.98	7.08		30d	0.04	0.04	0.04
37d	6.9	6.75	6.75		37d	5.11	4.37	4.31		37d	3.77	4.23	4.45		37d	6.08	6.27	5.3		37d	0.0004	0.0004	0.0004
44d	6.59	6.35	6.53		44d	3.48	4.18	4.08		44d	4.2	4.03	4.08		44d	5.46	5.6	5.67		44d	0.04	0.004	0.004
51d	6.84	6.64	6.82		51d	3.02	3.2	2.81		51d	4.61	4.5	4.78		51d	5.77	5.94	5.81		51d	0.004	0.006	0.004
58d	6.69	6.99	7.03		58d	4.59	5.78	5.33		58d	4.5	4.41	4.71		58d	5.79	6.03	6.16		58d	0.0004	0.001	0.0004
65d	4.7	4.7	6.74		65d	1	1	1.7		65d	4.3	4.41	4.11		65d	4.48	4.4	5.6		65d	0.04	0.04	4.3
72d	7.92	7.56	7.95		72d	2.92	2	2.19		72d	3.7	4.18	4.54		72d	5.3	5.15	5.23		72d	3.6	0.1	0.6
79d	7	7.16	6.7		79d	2.64	2.65	2.29		79d	4.1	4.78	4.7		79d	5.59	5.45	5.37		79d	0.4	0.04	0.6
86d	6.95	7.23	7.52		86d	1	2.65	2.17		86d	3.6	4.3	4		86d	4.3	4.6	5.2		86d	0.6	0.6	0.04
93d	7.99	7.95	7.15		93d	1	1.3	1.18		93d	4.83	4.79	4.9		93d	5.48	5.41	5.52		93d	0.6	3.6	0.04

## Sheet: physiochemical parameters
Temperature	Sample1	Sample2	Sample3		pH	Sample1	Sample2	Sample3		TO	Sample1	Sample2	Sample3		TN	Sample1	Sample2	Sample3		C/N	Sample1	Sample2	Sample3		moisture content	Sample1	Sample2	Sample3		NN	Sample1	Sample2	Sample3
0d	44.1	42.3	41.8		0d	8.92	7.61	8.92		0d	54.4	54.3	54.5		0d	0.37	0.36	0.38		0d	147	150.8	143.4		0d	53.78	53.78	53.78		0d	47.72	45.93	47.72
1d	59	60	62		1d	8.33	7.54	8.33		1d	55.2	54.8	55.8		1d	0.56	0.48	0.52		1d	98.6	114.2	107.3		1d	55.49	54.82	55.98		1d	15.12	26.28	15.12
3d	51	53	51		3d	8.04	8.59	8.04		3d	54.3	53	54.3		3d	0.46	0.46	0.47		3d	118	115.2	115.5		3d	55.13	56.4	55.65		3d	59.8	37.68	58.8
8d	53.3	52.7	50.2		8d	8.33	8.51	8.06		8d	57	57.2	57.9		8d	0.55	0.54	0.55		8d	103.6	105.9	105.3		8d	57.73	60.07	57.46		8d	40.16	41.4	49.33
15d	50	49.5	49.2		15d	8.69	8.64	8.9		15d	56.6	57.9	57		15d	0.59	0.66	0.59		15d	95.9	87.8	96.6		15d	62.01	62.45	60.87		15d	52.06	48.09	56.52
22d	38.2	36	35.9		22d	8.68	8.56	8.73		22d	56.8	57	57		22d	0.75	0.79	0.74		22d	75.7	72.2	77		22d	72.47	71	70.03		22d	34.71	94.82	67.92
30d	43	42.3	41.1		30d	8.47	8.68	8.64		30d	56	56	55.6		30d	0.78	0.83	0.8		30d	71.8	67.5	69.5		30d	64.36	64.88	67.01		30d	45.55	90.17	64.45
37d	40.5	41.7	42.7		37d	8.01	8.51	8.52		37d	58	57.3	55		37d	0.73	0.76	0.84		37d	79.5	75.4	65.5		37d	71.09	68.66	69.55		37d	27.81	29.98	29.05
44d	40.5	40.6	39.4		44d	8.33	8.4	8.04		44d	58.2	57.4	58		44d	0.95	0.95	0.93		44d	61.3	60.4	62.4		44d	69.31	71.99	73.87		44d	78.94	109.93	93.97
51d	42.8	41	41.9		51d	8.25	8.41	8.11		51d	56.6	56.5	56.8		51d	1	1	1.02		51d	56.6	56.5	55.7		51d	69.69	70.42	70.2		51d	67.47	71.5	73.52
58d	40.5	41.7	42.7		58d	8.47	8.68	8.68		58d	57.2	60.2	56.9		58d	0.88	0.84	0.83		58d	65	71.7	68.6		58d	67.25	64.31	65.27		58d	63.41	66.77	66.77
65d	42.2	42.7	41.4		65d	8.27	8.47	8.47		65d	56.7	58.2	59.5		65d	0.92	0.9	0.89		65d	61.6	64.7	66.9		65d	69.33	68.23	68.78		65d	65.85	65.65	65.65
72d	42.1	41.1	40.1		72d	8.22	8.33	8.33		72d	56.9	54.7	55.4		72d	1.09	1.08	1.02		72d	52.2	50.6	54.3		72d	71.18	69.79	71.5		72d	68.86	78.94	78.94
79d	40.4	38.9	41.6		79d	8.17	8.31	8.31		79d	55.3	55.2	55		79d	1.01	1.1	1.04		79d	54.8	50.2	52.9		79d	73.09	74.56	72.96		79d	59.8	62.06	62.06
86d	38.9	37.6	39.8		86d	8.02	8.42	8.42		86d	53.8	54.5	55.3		86d	1.13	1.14	1.14		86d	47.6	47.8	48.5		86d	69.97	72.39	73.93		86d	62.52	67.41	67.41
93d	39.5	40.8	39.7		93d	8.33	8.69	8.27		93d	56.4	55.2	55.4		93d	1.2	1.22	1.14		93d	47	45.2	48.6		93d	71.17	71.32	70.94		93d	62.06	69.06	65.24

## Sheet: enzymatic activities
Cellulase	Sample1	Sample2	Sample3		dehydrogenase	Sample1	Sample2	Sample3		urease	Sample1	Sample2	Sample3		alkaline phosphatase	Sample1	Sample2	Sample3
0d	16.7913	16.28	17.23		0d	9.95	9.89	9.74		0d	13.2141	13.34	13.25		0d	48.64	48.49	48.45
1d	18.9754	18.35	19.12		1d	14.57	14.23	14.68		1d	25.0269	24.89	25.23		1d	51.8654	51.69	51.67
3d	23.7576	23.42	22.96		3d	25.71	25.68	25.35		3d	15.5218	15.08	15.43		3d	42.9423	43.01	42.89
8d	29.8847	29.14	30.14		8d	37.02	36.94	37.13		8d	16.5628	16.29	16.36		8d	30.6731	30.45	30.34
15d	40.4426	40.18	40.89		15d	29.79	29.45	30.01		15d	14.0179	14.34	14.38		15d	35.1346	35.03	35.24
22d	18.813	18.23	18.56		22d	13.39	13.65	13.19		22d	25.1962	25.11	25.12		22d	21.1923	21.78	21.18
30d	18.5775	18.68	18.34		30d	13.5	13.38	13.64		30d	14.5333	14.23	14.45		30d	36.8077	36.45	36.37
37d	22.1744	22.68	22.49		37d	15.12	14.95	15.03		37d	10.8692	10.67	10.56		37d	42.9423	42.58	42.56
44d	26.499	26.56	26.23		44d	22.79	22.39	22.68		44d	10.2321	10.15	10.32		44d	43.5	43.14	43.56
51d	18.2609	18.03	18.57		51d	17.04	17.16	16.96		51d	22.45	22.56	22.43		51d	42.3846	42.34	42.68
58d	18.0336	18.12	18.23		58d	16.3	16.02	16.57		58d	14.9859	14.87	15.04		58d	56.8846	56.58	56.17
65d	18.6993	18.34	18.45		65d	12.73	12.69	12.78		65d	16.4474	16.65	16.34		65d	61.3462	61.46	61.24
72d	18.4882	18.56	18.35		72d	9.02	8.79	9.12		72d	18.9859	18.89	18.79		72d	55.2115	55.32	55.14
79d	18.19	18.06	18.32		79d	8.75	8.54	8.67		79d	14.89	14.88	14.78		79d	42.46	42.56	42.37
86d	17.1567	17.34	17.36		86d	8.47	8.64	8.49		86d	9.89487	9.78	9.58		86d	39.78	39.67	39.55
93d	18.1797	18.46	18.23		93d	7.02	6.98	7.12		93d	17.1038	16.98	17.23		93d	35.1346	35.34	35.56
